# Supplementary material for: Surface-Associated Plasminogen Binding of Cryptococcus neoformans Promotes Extracellular Matrix Invasion
Source: PLoS One. 2009 Jun 3;4(6):e5780. doi: 10.1371/journal.pone.0005780 (PMC2685986; doi:10.1371/journal.pone.0005780)
Supplement: Table S1 — Distinct bands (shown in Fig. 5) were excised, subjected to trypsin digestion, LC-MS/MS analysis, and MS/MS spectra analysis to identify each excised protein. Peptides were searched against the C. neoformans protein database and results were filtered according to peptide probabilities, SEQUEST X-corr (XC) scores, peptide charge state, and two or more unique peptide hits per protein to eliminate false or low-quality identifications. Locus ID, protein name, protein molecular weight (MW), Sequest score (XC), percent sequence coverage, and number of peptides identified amino are indicated for each. * The affinity ligand plasminogen is included as an additional control for peptide identification following spot excision. (0.03 MB XLS) [file pone.0005780.s002.xls]

## Sheet: Sheet1
Table S1: Identification of plasminogen-binding proteins by affinity chromatography
Protein name	MW (kDa)	Reference #	Locus Name(s)	Score XC	%AA	# peptides
Heat shock protein 70 (Hsp70)	71.42	Q5K8W5	CNBI2570, CNL04260	180.3	36.73	22
Heat shock protein 60 (Cpn60)	61.26	Q5KLW7	CNB03790, CNBB1920	250.3	46.64	22
Glucose-6-phosphate isomerase	61.64	Q55Y45	CNBB1690	20.2	5.58, 5.94	2,3
ATP synthase subunit beta	58.52	Q5KFU0	CNF00570, CNBF4120	230.3	48.08	29
Pyruvate kinase	57.12	Q5KKG5	CNBC4130, CNC03080	20.3	6.43	2
ATP synthase subunit alpha	58	Q5KFB9	CNBF2430, CNF02280	60.3	15.93	7
Response to stress-related protein	55.74	Q5KJB0	CNBC0030, CNC07160	60.2	18.85	6
Phosphoglycerate kinase	44.8	Q5KE00	CNBG2530, CNG02220	20.3	9.11	2
Putative uncharacterized protein	46.87	Q55ZV5	CNBA3850	30.3	14.32	4
ATP synthase gamma chain	30.92	Q55SW7	CNBE0690	30.2	15.28	4
ATP synthase delta chain	21.79	Q5KIE2	CNBD3070, CND03280	40.3	36.54	4
Putative uncharacterized protein	22.45	Q55NI0	CNBH1070	30.3	27.64	3
* Plasminogen, human	90.51	NA	NA	90.51	NA	NA
