# Supplementary material for: Surface-Associated Plasminogen Binding of Cryptococcus neoformans Promotes Extracellular Matrix Invasion
Source: PLoS One. 2009 Jun 3;4(6):e5780. doi: 10.1371/journal.pone.0005780 (PMC2685986; doi:10.1371/journal.pone.0005780)
Supplement: Table S2 — Plasminogen-binding spots and nonbinding controls (spots shown in Figure 6) were excised, subjected to trypsin digestion, LC-MS/MS analysis, and MS/MS spectra analysis to identify each excised protein. Peptides were searched against the C. neoformans protein database and results were filtered according to peptide probabilities, SEQUEST X-corr (XC) scores, peptide charge state, and two or more unique peptide hits per protein to eliminate false or low-quality identifications. Locus ID, protein name, protein molecular weight (MW), isoeletric point (pI), Sequest score (XC), percent sequence coverage, and number of peptides identified amino are indicated for each. Scores, coverage and # peptides are listed for a single spot within an isoform cluster of identical proteins. Plasminogen-binding proteins listed in upper portion of table with plasminogen-binding negative listed in lower portion (below line). (0.03 MB XLS) [file pone.0005780.s003.xls]

## Sheet: Sheet1
Table S2: Identification of plasminogen-binding proteins from 2DGE
Spot(s)	Protein name	MW (kDa)	pI (th)	Reference #	Locus Name(s)	Score XC	%AA	# peptides	Plg binding
1, 2, 3, 4	Heat shock protein 60 (Cpn60)	61.26	5.2	Q5KLW7	CNB03790, CNBB1920	250.3	46.64	22	+
5, 6, 7, 8	Heat shock protein 70 (Hsp70)	71.42	5.46	Q5K8W5	CNBI2570, CNL04260	180.3	35.38	15	+
11, 12, 13, 14	ATP synthase beta subunit	58.52	5.98	Q5KFU0	CNF00570, CNBF4120	300.3	55.21	39	+
25	Ketol-acid reductoisomerase	44.36	8.30?	Q5KFA0	CNBF2210, CNF02480	70.3	23.44	7	+
28, 29	Transaldolase	35.27	5.31	Q55KF5	CNBK0310	50.3	20.43	5	+
31	Inorganic diphosphatase	35.29	6.08	Q5KHF9	CNBE0110, CNE00210	100.3	36.08	12	+
39, 40	Dihydrolipoyl dehydrogenase	54.48	6.93	Q5KHN7	CNBD0550, CND05840	80.3	25.24	8	+
66	Fructose-bisphosphate aldolase	39.38	5.7	Q5KMW2	CNB00300, CNBB5380	40.3	11.7	4	+
44	Phosphoglycerate kinase	44.8	6.31	Q5KE00	CNBG2530, CNG02220	60.3	20.38	7	+
*	Glutamate dehydrogenase	49.11	5.85	Q5KL32	CNBC6340, CNC00920	80.4	27.05	9	+
9, 10	Putative uncharacterized protein, Hsp70 family	71.79	5.78	Q560D4	CNBA3060	180.4	39.27	21	-
15	Mitochondrial processing peptidase beta subunit	52.33	5.53	Q5KED7	CNBG3920, CNG00860	210.3	36.48	24	-
16, 17, 18	Enolase	47.6	5.27	Q5KLA7	CNC00160	120.4	31.27	20	-
